# Supplementary material for: The effect of music performance on the transcriptome of professional musicians
Source: Sci Rep. 2015 Mar 25;5:9506. doi: 10.1038/srep09506 (PMC5380155; doi:10.1038/srep09506)
Supplement: Supplementary Information — Table S1 [file srep09506-s1.xls]

## Sheet: prof_diff_genes.txt
Gene	RP.Rsum	FC..class1.class2.	pfp	P.value
POM121L8P	112.3342	1.7714	0	0
PPP2R3A	122.3747	1.7489	0	0
ALAS2	220.6963	1.6405	0	0
RNF213	198.5129	1.6273	0	0
MYL4	321.9387	1.6005	0	0
DCAF16	248.3829	1.5941	0	0
HAUS2	233.5659	1.5919	0	0
ZNF223	258.899	1.5912	0	0
SLC4A5	222.5636	1.5817	0	0
SELENBP1	260.2278	1.5697	0	0
AHSP	318.384	1.5592	0	0
LOC100128274	187.6717	1.552	0	0
ARHGAP26	361.1179	1.5126	0	0
HBD	296.1011	1.5016	0	0
SNCA	283.3369	1.4922	0	0
DOPEY2	345.6149	1.4893	0	0
FOS	211.3775	1.4892	0	0
ANKRD44	399.4919	1.4822	0	0
PRO0628	384.3135	1.4804	0	0
GSTTP2	434.0306	1.4563	0.0002	0
ADIPOR1	345.8209	1.4543	0	0
SLC4A1	314.4286	1.4541	0	0
TRMT2B	460.4471	1.4463	0.0003	0
NUP43	412.8906	1.4329	0.0002	0
GYPE	458.0359	1.4299	0.0001	0
PHAX	422.5123	1.3985	0.0002	0
SRXN1	586.9791	1.3849	0.0021	0
DUSP1	423.9185	1.3793	0.0002	0
ODC1	479.8419	1.3666	0.0004	0
GMPR	455.3237	1.366	0.0001	0
MB21D1	651.6583	1.3644	0.004	0.0001
YBX3	570.0576	1.3617	0.0011	0
UQCRBP1	333.804	1.3611	0	0
HSH2D	588.6129	1.3482	0.002	0
YBX1	621.814	1.3386	0.003	0
FBXO7	636.8015	1.3374	0.0036	0.0001
ASCC2	598.344	1.3226	0.0023	0
FAM212B	658.8903	1.3203	0.004	0.0001
GYPB	771.0302	1.3198	0.012	0.0002
CD24	836.9066	1.3103	0.0197	0.0004
CLN8	768.4822	1.3102	0.0116	0.0002
OSBP2	716.649	1.2999	0.0078	0.0001
HEMGN	689.6461	1.2986	0.0057	0.0001
DCAF12	692.0563	1.2884	0.0057	0.0001
HIST2H2BE	764.8882	1.2727	0.0113	0.0002
PIP4K2A	731.7065	1.2619	0.0087	0.0002
HDC	660.62	1.2601	0.004	0.0001
PLIN5	728.1669	1.2514	0.0085	0.0002
CCR4	940.7015	1.2438	0.0365	0.001
FTH1	912.2345	1.2317	0.0307	0.0008
PLAUR	916.6089	1.2015	0.0312	0.0008
NBPF9	545.3709	0.8262	0.0126	0
CNPY3	633.6395	0.812	0.0187	0.0001
CHD9	778.9924	0.8019	0.0491	0.0003
HOPX	716.1472	0.7978	0.0288	0.0001
PLEKHF1	670.3747	0.7875	0.0231	0.0001
CYTH4	634.9059	0.7813	0.0181	0.0001
ABI3	721.5531	0.7754	0.0293	0.0001
MIR181A2HG	726.7986	0.7749	0.0311	0.0002
TRPM6	662.5785	0.7668	0.0233	0.0001
CLIC3	600.1047	0.764	0.0146	0
RHOC	580.2558	0.7615	0.0145	0
FGFBP2	514.8997	0.7536	0.0094	0
CTSW	625.1495	0.7518	0.0179	0.0001
GPR56	519.1433	0.7504	0.0094	0
SLC27A3	494.8885	0.7481	0.0075	0
GNLY	426.4667	0.7406	0.0042	0
GZMH	420.7236	0.7049	0.0045	0
ADRB2	255.7029	0.6971	0	0
CX3CR1	196.2198	0.6659	0	0
CD160	185.7307	0.6452	0	0
CLDND2	159.3377	0.6013	0	0
RNA18S5	77.3422	0.465	0	0
