# Supplementary material for: The effect of music performance on the transcriptome of professional musicians
Source: Sci Rep. 2015 Mar 25;5:9506. doi: 10.1038/srep09506 (PMC5380155; doi:10.1038/srep09506)
Supplement: Supplementary Information — Table S2 [file srep09506-s2.xls]

## Sheet: summaryTXT.txt
Subcategory	Subcategory alternative name	expected	observed	p-value (fdr)
neurotransmitter uptake	GO:0001504	0.0226966	2	0.0102266
inorganic anion exchanger activity	GO:0005452	0.0283707	2	0.0102266
cellular ion homeostasis	GO:0006873	0.868144	6	0.0102266
response to oxidative stress	GO:0006979	0.556066	5	0.0102266
response to bacterium	GO:0009617	0.618481	5	0.0102266
anion exchanger activity	GO:0015380	0.0283707	2	0.0102266
hemoglobin metabolic process	GO:0020027	0.0226966	2	0.0102266
cellular cation homeostasis	GO:0030003	0.618481	5	0.0102266
cellular di-, tri-valent inorganic cation homeostasis	GO:0030005	0.56174	5	0.0102266
cellular amino acid derivative biosynthetic process	GO:0042398	0.130505	3	0.0102266
cellular biogenic amine biosynthetic process	GO:0042401	0.079438	3	0.0102266
catecholamine biosynthetic process	GO:0042423	0.0113483	2	0.0102266
ion homeostasis	GO:0050801	0.924885	6	0.0102266
di-, tri-valent inorganic cation homeostasis	GO:0055066	0.612807	5	0.0102266
cellular chemical homeostasis	GO:0055082	0.868144	6	0.0102266
regulation of biological quality	GO:0065008	3.88679	12	0.0102266
anion:anion antiporter activity	GO:0015301	0.0340449	2	0.0128489
cation homeostasis	GO:0055080	0.686571	5	0.0147127
response to other organism	GO:0051707	1.12915	6	0.0202655
cellular homeostasis	GO:0019725	1.15752	6	0.0208764
chemical homeostasis	GO:0048878	1.15185	6	0.0208764
anion transport	GO:0006820	0.198595	3	0.0209361
associative learning	GO:0008306	0.0510673	2	0.0216082
amine biosynthetic process	GO:0009309	0.204269	3	0.0216082
cellular biogenic amine metabolic process	GO:0006576	0.221292	3	0.0253234
catecholamine metabolic process	GO:0006584	0.0624156	2	0.0262205
response to cold	GO:0009409	0.0624156	2	0.0262205
catechol metabolic process	GO:0009712	0.0624156	2	0.0262205
inorganic anion transmembrane transporter activity	GO:0015103	0.0624156	2	0.0262205
diol metabolic process	GO:0034311	0.0624156	2	0.0262205
phenol metabolic process	GO:0018958	0.0680897	2	0.0285015
behavior	GO:0007610	0.941908	5	0.0316448
adult locomotory behavior	GO:0008344	0.0737638	2	0.0316448
organic anion transport	GO:0015711	0.079438	2	0.0347979
carboxy-lyase activity	GO:0016831	0.079438	2	0.0347979
phospholipid metabolic process	GO:0006644	0.62983	4	0.0374594
cellular iron ion homeostasis	GO:0006879	0.0851121	2	0.0374594
elevation of cytosolic calcium ion concentration	GO:0007204	0.30073	3	0.0374594
learning	GO:0007612	0.0907863	2	0.0374594
response to biotic stimulus	GO:0009607	1.46393	6	0.0374594
carboxylic acid binding	GO:0031406	0.30073	3	0.0374594
response to chemical stimulus	GO:0042221	3.79033	10	0.0374594
CUL4 RING ubiquitin ligase complex	GO:0080008	0.0907863	2	0.0374594
locomotory behavior	GO:0007626	0.641178	4	0.0376743
cytosolic calcium ion homeostasis	GO:0051480	0.323426	3	0.0396579
response to cAMP	GO:0051591	0.0964604	2	0.0396579
organophosphate metabolic process	GO:0019637	0.669549	4	0.0412999
regulation of neurotransmitter levels	GO:0001505	0.102135	2	0.042677
amino acid binding	GO:0016597	0.107809	2	0.0465951
neurotransmitter transport	GO:0006836	0.113483	2	0.0496402
iron ion homeostasis	GO:0055072	0.113483	2	0.0496402
