# Supplementary material for: The effect of music performance on the transcriptome of professional musicians
Source: Sci Rep. 2015 Mar 25;5:9506. doi: 10.1038/srep09506 (PMC5380155; doi:10.1038/srep09506)
Supplement: Supplementary Information — Table S4 [file srep09506-s4.xls]

## Sheet: Sheet0
Upstream Regulator	Molecule Type	Predicted Activation State	Activation z-score	p-value of overlap	Target molecules in dataset
GATA1	transcription regulator	Activated	2.000	3.62E-06	AHSP,ALAS2,GYPB,GYPE,HBD,SLC4A1
Immunoglobulin	complex	Inhibited	-2.400	9.30E-06	ADIPOR1,ALAS2,DUSP1,FOS,GMPR,YBX3
CCL5	cytokine		1.969	2.05E-05	DUSP1,FOS,HDC,PLAUR
FOSB	transcription regulator			3.62E-05	CCR4,FOS,FTH1
PPP1R1B	phosphatase			3.63E-05	FOS,SNCA
SELPLG	other			5.61E-05	CCR4,FOS,PLAUR
IREB2	translation regulator			1.27E-04	ALAS2,FTH1
miR-582-5p (miRNAs w/seed UACAGUU)	mature microRNA			2.04E-04	ANKRD44,CD24,SLC4A5
RPS6KA4	kinase			2.16E-04	DUSP1,FOS
TNFSF11	cytokine	Activated	2.150	2.31E-04	CCR4,DUSP1,FOS,PLAUR,SRXN1
RALA	enzyme			2.70E-04	CD24,PLAUR
ACO1	enzyme			2.70E-04	ALAS2,FTH1
MAP3K1	kinase			2.94E-04	DUSP1,FOS,PLAUR
PLC	group			3.29E-04	FOS,ODC1
MAPK3	kinase			3.66E-04	FOS,HDC,PLAUR
TLE1	transcription regulator			3.95E-04	DUSP1,FOS
MAPK8IP1	other			4.66E-04	FOS,SNCA
MAP2K1	kinase		1.963	5.12E-04	DUSP1,FOS,HDC,PLAUR
RPS6KA5	kinase			5.42E-04	DUSP1,FOS
TACR1	G-protein coupled receptor			6.25E-04	ADIPOR1,FOS
SSTR2	G-protein coupled receptor			6.25E-04	FOS,HDC
GAST	other			6.48E-04	FOS,HDC,ODC1
STAT5a/b	group			8.30E-04	FOS,GYPB,GYPE
miR-3156-3p (miRNAs w/seed UCCCACU)	mature microRNA	Inhibited	-2.000	8.58E-04	ANKRD44,DCAF12,NUP43,SRXN1
MAX	transcription regulator			9.32E-04	FTH1,ODC1,YBX1
Pdgf (complex)	complex			1.04E-03	FOS,ODC1,PLAUR
GNRH	group			1.12E-03	DUSP1,FOS
miR-28-3p (and other miRNAs w/seed ACUAGAU)	mature microRNA			1.12E-03	SRXN1,TRMT2B
MYC	transcription regulator		0.054	1.17E-03	ADIPOR1,DUSP1,FOS,FTH1,ODC1,PLAUR,YBX1,YBX3
RAC1	enzyme			1.24E-03	DUSP1,FOS,PLAUR
miR-1182 (miRNAs w/seed AGGGUCU)	mature microRNA			1.37E-03	HBD,PIP4K2A,TRMT2B
miR-490-5p (miRNAs w/seed CAUGGAU)	mature microRNA			1.49E-03	ARHGAP26,FOS
RAF1	kinase		1.969	1.56E-03	FOS,HDC,PLAUR,SELENBP1
IGF1	growth factor	Activated	2.149	1.71E-03	FOS,HDC,ODC1,PLAUR,YBX3
MYOG	transcription regulator			1.76E-03	FOS,MYL4
SERPINE1	other			1.76E-03	FOS,PLAUR
INS	other			2.04E-03	ADIPOR1,FOS,SNCA
JUNB	transcription regulator			2.15E-03	DUSP1,FTH1,PLAUR
estrogen receptor	group		1.000	2.20E-03	CD24,CLN8,FOS,PLAUR
Fgf	group			2.20E-03	FOS,ODC1
SRC	kinase			2.27E-03	DUSP1,FOS,PLAUR
KLF1	transcription regulator			2.36E-03	AHSP,ALAS2
Ras	group			2.40E-03	FOS,ODC1,PLAUR
G protein alpha	group			2.49E-03	FOS
MSK1/2	group			2.49E-03	FOS
growth factor receptor	group			2.49E-03	FOS
Max-Myc	complex			2.49E-03	ODC1
SRF-ELK1	complex			2.49E-03	FOS
FGF14	growth factor			2.49E-03	FOS
ARHGEF17	other			2.49E-03	FOS
KIFAP3	other			2.49E-03	FOS
PPY	other			2.49E-03	FOS
SPTBN1	other			2.49E-03	FOS
mir-216	microRNA			2.49E-03	YBX1
Nisch	other			2.49E-03	FOS
SLC1A2	transporter			2.49E-03	FOS
SCN7A	ion channel			2.49E-03	FOS
ZHX2	transcription regulator			2.49E-03	HDC
ANKS1A	other			2.49E-03	FOS
EPGN	growth factor			2.49E-03	FOS
TAX1BP3	transcription regulator			2.49E-03	FOS
RAMP3	transporter			2.49E-03	FOS
RAB5B	enzyme			2.49E-03	FOS
ARHGEF11	other			2.49E-03	FOS
ADM2	other			2.49E-03	FOS
miR-3152-5p (miRNAs w/seed UUGCCUC)	mature microRNA			2.53E-03	ANKRD44,CD24,TRMT2B
XDH	enzyme			2.70E-03	DUSP1,PLAUR
CARM1	transcription regulator			2.70E-03	FOS,FTH1
F7	peptidase			2.70E-03	FOS,PLAUR
ELF4	transcription regulator			2.70E-03	DUSP1,HDC
FASLG	cytokine			2.70E-03	FOS,FTH1
TRH	other			2.87E-03	DUSP1,FOS
RARG	ligand-dependent nuclear receptor			3.05E-03	DUSP1,FOS
CDK9	kinase			3.24E-03	FOS,ODC1
LTA	cytokine			3.24E-03	HDC,ODC1
EPO	cytokine		1.172	3.58E-03	ALAS2,FOS,SLC4A1,YBX1
NFYC	transcription regulator			3.63E-03	FTH1,YBX3
AGTR1	G-protein coupled receptor			3.63E-03	DUSP1,FOS
APLN	other			4.03E-03	ALAS2,FOS
FYN	kinase			4.03E-03	DUSP1,FOS
IL1	group		1.962	4.23E-03	DUSP1,FOS,FTH1,ODC1
EIF4E	translation regulator			4.25E-03	ODC1,PLAUR,SRXN1
RAC2	enzyme			4.46E-03	CCR4,FOS
miR-3097-5p (and other miRNAs w/seed ACAGGUG)	mature microRNA			4.62E-03	DCAF16,HAUS2,SLC4A5
DUSP1	phosphatase			4.68E-03	DUSP1,PLAUR
ADRA1B	G-protein coupled receptor			4.68E-03	DUSP1,FOS
ADRA1D	G-protein coupled receptor			4.68E-03	DUSP1,FOS
MAPK8	kinase			4.81E-03	DUSP1,FOS,PLAUR
PTH	other			4.91E-03	DUSP1,FOS,ODC1
FSHR	G-protein coupled receptor			4.91E-03	ADIPOR1,DUSP1
Neurotrophin	group			4.98E-03	FOS
PLA2	group			4.98E-03	FOS
Stat1-Stat3	complex			4.98E-03	FOS
Esr1-Estrogen-Sp1	complex			4.98E-03	FOS
NPS	other			4.98E-03	FOS
OMG	G-protein coupled receptor			4.98E-03	FOS
INTERLEUKIN	group			4.98E-03	FOS
Gap	group			4.98E-03	FOS
PRKG2	kinase			4.98E-03	FOS
MAPK8IP2	other			4.98E-03	FOS
OAZ1	enzyme			4.98E-03	ODC1
PDE6B	enzyme			4.98E-03	FOS
RAP1GAP	other			4.98E-03	FOS
OPRK1	G-protein coupled receptor			4.98E-03	FOS
NMB	other			4.98E-03	FOS
mir-101	microRNA			4.98E-03	DUSP1
NUBP1	other			4.98E-03	FTH1
UTS2	other			4.98E-03	FOS
IDE	peptidase			4.98E-03	SNCA
CYP2C9	other			4.98E-03	DUSP1
SCN1B	ion channel			4.98E-03	FOS
ARHGEF28	other			4.98E-03	FOS
ARAF	kinase			4.98E-03	FOS
PDIA3	peptidase			4.98E-03	CD24
GAD1	enzyme			4.98E-03	FOS
TOR2A	other			4.98E-03	FOS
SH2B2	other			4.98E-03	FOS
POU4F3	transcription regulator			4.98E-03	FOS
GABRG2	ion channel			4.98E-03	FOS
MXD4	transcription regulator			4.98E-03	ODC1
GPS1	other			4.98E-03	FOS
TH	enzyme			4.98E-03	FOS
AKAP13	other			4.98E-03	FOS
DUSP2	phosphatase			4.98E-03	HDC
GRAP	other			4.98E-03	FOS
UBE2V1	transcription regulator			4.98E-03	FOS
MAPK14	kinase			5.11E-03	DUSP1,FOS,PLAUR
ITGA5	transmembrane receptor			5.14E-03	FOS,PLAUR
FOS	transcription regulator		-0.966	5.37E-03	FOS,FTH1,ODC1,PLAUR,SELENBP1
ADRA1A	G-protein coupled receptor			5.38E-03	DUSP1,FOS
Insulin	group		1.319	5.39E-03	ADIPOR1,DUSP1,FOS,ODC1
MITF	transcription regulator			5.52E-03	FOS,GMPR,MYL4
CLEC11A	growth factor			5.86E-03	CCR4,FOS
PDGF BB	complex		1.953	6.09E-03	CCR4,DUSP1,FOS,ODC1
PTPRJ	phosphatase			6.11E-03	FOS,HDC
F2R	G-protein coupled receptor			6.37E-03	DUSP1,FOS
GCG	other			6.63E-03	FOS,ODC1
miR-3131 (and other miRNAs w/seed CGAGGAC)	mature microRNA			6.63E-03	MYL4,OSBP2
ITGB3	transmembrane receptor			6.63E-03	FOS,PLAUR
NGF	growth factor			6.77E-03	DUSP1,FOS,PLAUR
Jnk	group			6.89E-03	DUSP1,FOS,PLAUR
CSF3	cytokine			6.89E-03	FOS,HDC,ODC1
FGF2	growth factor		1.925	7.16E-03	FOS,FTH1,ODC1,PLAUR
Calcineurin protein(s)	complex			7.17E-03	DUSP1,FOS
TSH	complex			7.17E-03	FOS,FTH1
FOSL1	transcription regulator			7.17E-03	FOS,PLAUR
HIPK2	kinase			7.17E-03	ALAS2,SLC4A1
Dynamin	group			7.46E-03	FOS
Stat dimer	complex			7.46E-03	FOS
AKIRIN2	other			7.46E-03	DUSP1
Hdac1l	enzyme			7.46E-03	DUSP1
C1QL1	other			7.46E-03	FOS
TEX11	other			7.46E-03	FOS
potassium channel	group			7.46E-03	FOS
GPR68	G-protein coupled receptor			7.46E-03	DUSP1
ATP1A2	transporter			7.46E-03	FOS
AGTRAP	G-protein coupled receptor			7.46E-03	FOS
ELL	transcription regulator			7.46E-03	FOS
HCRT	other			7.46E-03	FOS
FTL	enzyme			7.46E-03	FTH1
GNAO1	enzyme			7.46E-03	FOS
FTMT	enzyme			7.46E-03	FTH1
Ifi202b	other			7.46E-03	ODC1
B4GALNT1	enzyme			7.46E-03	FOS
FBXL5	enzyme			7.46E-03	FTH1
GCNT1	enzyme			7.46E-03	FOS
BMX	kinase			7.46E-03	FOS
GRB10	other			7.46E-03	FOS
PPP1CA	phosphatase			7.46E-03	FOS
GTF2IRD1	transcription regulator			7.46E-03	FOS
GLP1R	G-protein coupled receptor			7.46E-03	FOS
RAB7A	enzyme			7.46E-03	FOS
MXD3	transcription regulator			7.46E-03	ODC1
RING1	transcription regulator			7.46E-03	FOS
TBPL1	transcription regulator			7.46E-03	FOS
RASA1	transporter			7.46E-03	FOS
VGF	growth factor			7.46E-03	FOS
HRAS	enzyme		1.154	7.87E-03	CD24,DUSP1,FOS,HDC,PLAUR
miR-4479 (miRNAs w/seed GCGCGGC)	mature microRNA			8.29E-03	CLN8,HIST2H2BE (includes others)
PTPN11	phosphatase			8.29E-03	FOS,PLAUR
CD40	transmembrane receptor			8.44E-03	DUSP1,FOS,HSH2D
MAP2K1/2	group			8.59E-03	DUSP1,FOS
TBP	transcription regulator			9.19E-03	ALAS2,FOS
PRKCE	kinase			9.50E-03	FOS,ODC1
MIF	cytokine			9.50E-03	DUSP1,FOS
EDN1	cytokine			9.58E-03	FOS,ODC1,PLAUR
BDNF	growth factor			9.73E-03	DUSP1,FOS,MYL4
CEBPB	transcription regulator		1.082	9.85E-03	FOS,HDC,ODC1,PLAUR
miR-4763-5p (miRNAs w/seed GCCUGCC)	mature microRNA	Inhibited	-2.219	9.90E-03	CLN8,DOPEY2,FAM212B,HSH2D,NUP43
Gpcr	group			9.93E-03	FOS
endothelin receptor	group			9.93E-03	FOS
Ap2 alpha	group			9.93E-03	PLAUR
Sapk	group			9.93E-03	FOS
RPE65	enzyme			9.93E-03	FOS
ZNF467	other			9.93E-03	FOS
GPIIB-IIIA	complex			9.93E-03	PLAUR
KCNJ2	ion channel			9.93E-03	FOS
ZNF281	transcription regulator			9.93E-03	ODC1
ARTN	growth factor			9.93E-03	CD24
ACP1	other			9.93E-03	FOS
HMGN1	transcription regulator			9.93E-03	FOS
TEC	kinase			9.93E-03	FOS
NUCB2	other			9.93E-03	FOS
CYSLTR1	G-protein coupled receptor			9.93E-03	FOS
CALCR	G-protein coupled receptor			9.93E-03	FOS
PENK	other			9.93E-03	FOS
GCLC	enzyme			9.93E-03	FOS
P2RY1	G-protein coupled receptor			9.93E-03	FOS
NPAT	transcription regulator			9.93E-03	HIST2H2BE (includes others)
NDRG2	other			9.93E-03	CD24
F2RL3	G-protein coupled receptor			9.93E-03	FOS
CCR4	G-protein coupled receptor			9.93E-03	FOS
YWHAB	transcription regulator			9.93E-03	DUSP1
Nrg1	other			9.93E-03	FOS
PPP5C	phosphatase			9.93E-03	DUSP1
miR-3473b (and other miRNAs w/seed GGCUGGA)	mature microRNA		-1.964	9.95E-03	OSBP2,PPP2R3A,SLC4A1,SLC4A5
KIAA1524	other			1.01E-02	PLAUR,SNCA
JUND	transcription regulator			1.01E-02	FTH1,PLAUR
TGFB1	growth factor		0.713	1.03E-02	CCR4,DUSP1,FOS,FTH1,GMPR,PLAUR,SELENBP1,SLC4A1,YBX1
TWIST1	transcription regulator			1.04E-02	FOS,YBX1
BRD4	other			1.08E-02	FOS,HBD
MYOCD	transcription regulator			1.11E-02	FOS,MYL4
SP3	transcription regulator			1.13E-02	DUSP1,FOS,PLAUR
IL1A	cytokine			1.13E-02	FOS,FTH1,HDC
KLF4	transcription regulator			1.14E-02	DUSP1,ODC1,PLAUR
JUN	transcription regulator			1.16E-02	DUSP1,FOS,FTH1,PLAUR
MYD88	other			1.18E-02	DUSP1,FOS,HDC
CD40LG	cytokine			1.21E-02	DUSP1,FOS,PLAUR,YBX3
Nicotinic acetylcholine receptor	complex			1.24E-02	FOS
DRD3	G-protein coupled receptor			1.24E-02	FOS
YY2	other			1.24E-02	FOS
FOXI1	transcription regulator			1.24E-02	SLC4A1
7S NGF	complex			1.24E-02	FOS
ARHGEF1	other			1.24E-02	FOS
SMC3	other			1.24E-02	ODC1
PDE3A	enzyme			1.24E-02	DUSP1
NEDD4	other			1.24E-02	SNCA
DLG4	kinase			1.24E-02	FOS
FUT7	enzyme			1.24E-02	CD24
KIDINS220	transcription regulator			1.24E-02	FOS
CD160	transmembrane receptor			1.24E-02	FOS
KLB	enzyme			1.24E-02	FOS
RTKN	other			1.24E-02	FOS
RNF17	other			1.24E-02	ODC1
RPS6KA3	kinase			1.24E-02	FOS
ABCB7	transporter			1.24E-02	FTH1
HIVEP2	transcription regulator			1.24E-02	FOS
XPA	other			1.24E-02	FOS
TCL1A	transcription regulator			1.24E-02	FOS
GCLM	enzyme			1.24E-02	FOS
ACTN4	other			1.24E-02	FOS
ZYX	other			1.24E-02	FOS
miR-4301 (miRNAs w/seed CCCACUA)	mature microRNA			1.25E-02	DCAF12,SRXN1
NRG1	growth factor			1.33E-02	DUSP1,FOS,PLAUR
ERK	group			1.35E-02	DUSP1,FOS,ODC1
TAC1	other			1.35E-02	FOS,HDC
ELAVL1	other			1.39E-02	DUSP1,FOS
FGFR1	kinase			1.43E-02	FOS,PLAUR
MET	kinase			1.46E-02	FOS,HDC
Rap1	group			1.49E-02	FOS
TFIIA	complex			1.49E-02	FOS
Retinoic acid-RAR-RXR	complex			1.49E-02	DUSP1
EN2	transcription regulator			1.49E-02	SNCA
IL-2R	complex			1.49E-02	FOS
CARTPT	other			1.49E-02	FOS
DEF6	other			1.49E-02	FOS
PROK2	other			1.49E-02	FOS
DAB2	other			1.49E-02	FOS
PDE4B	enzyme			1.49E-02	DUSP1
IAPP	other			1.49E-02	FOS
PTPRR	phosphatase			1.49E-02	FOS
DYNLL1	other			1.49E-02	FOS
RASGRF1	other			1.49E-02	FOS
MCAM	other			1.49E-02	CD24
ST14	peptidase			1.49E-02	CD24
KRT8	other			1.49E-02	SLC4A1
AGO2	translation regulator			1.49E-02	FOS
GALP	other			1.49E-02	FOS
PRKCD	kinase			1.50E-02	FOS,ODC1
ATF2	transcription regulator			1.50E-02	DUSP1,FOS
KITLG	growth factor			1.54E-02	FOS,FTH1,SLC4A1
TNFSF10	cytokine			1.54E-02	FOS,FTH1
AGT	growth factor		0.375	1.54E-02	ADIPOR1,DUSP1,FOS,SNCA
POMC	other			1.58E-02	DUSP1,FOS
miR-5095 (and other miRNAs w/seed UACAGGC)	mature microRNA		-1.982	1.61E-02	DCAF16,HAUS2,HSH2D,PHAX
L-type Calcium Channel	complex			1.73E-02	FOS
PRRX1	transcription regulator			1.73E-02	FOS
MED14	transcription regulator			1.73E-02	DUSP1
DUSP4	phosphatase			1.73E-02	DUSP1
MYCBP	transcription regulator			1.73E-02	ODC1
NUP107	transporter			1.73E-02	FOS
PLCB1	enzyme			1.73E-02	CD24
GRM5	G-protein coupled receptor			1.73E-02	FOS
ATF7	transcription regulator			1.73E-02	DUSP1
ARID1A	transcription regulator			1.73E-02	HBD
S1PR3	G-protein coupled receptor			1.73E-02	FOS
MPL	transmembrane receptor			1.73E-02	FOS
DBH	enzyme			1.73E-02	FOS
ARHGDIA	other			1.73E-02	FOS
CSF2	cytokine		1.972	1.76E-02	CD24,FOS,HDC,ODC1
CALCA	other			1.82E-02	FOS,ODC1
miR-4513 (and other miRNAs w/seed GACUGAC)	mature microRNA			1.86E-02	DCAF16,SLC4A5
HTT	transcription regulator			1.87E-02	FOS,MYL4,PLAUR,SNCA,YBX1
HTR7	G-protein coupled receptor			1.98E-02	FOS
UCN2	other			1.98E-02	FOS
SOX17	transcription regulator			1.98E-02	FOS
EWSR1	other			1.98E-02	FOS
CD244	transmembrane receptor			1.98E-02	FOS
NTS	other			1.98E-02	FOS
EN1	transcription regulator			1.98E-02	SNCA
TFRC	transporter			1.98E-02	SNCA
HGS	other			1.98E-02	FOS
NCK1	kinase			1.98E-02	FOS
SELE	transmembrane receptor			1.98E-02	FOS
PBX2	other			1.98E-02	FOS
PELP1	other			1.98E-02	FOS
miR-1964-5p (and other miRNAs w/seed GCUGGAG)	mature microRNA			2.00E-02	CLN8,PHAX,SRXN1
EGF	growth factor		1.995	2.00E-02	DUSP1,FOS,ODC1,PLAUR
ERK1/2	group			2.02E-02	DUSP1,FOS,PLAUR
BCL2	transporter			2.03E-02	FOS,PLAUR
TGFB3	growth factor			2.03E-02	FOS,PLAUR
F2	peptidase			2.05E-02	DUSP1,FOS,PLAUR
miR-3177-3p (miRNAs w/seed GCACGGC)	mature microRNA			2.07E-02	HIST2H2BE (includes others),SLC4A1
JAK2	kinase			2.16E-02	FOS,ODC1
Lh	complex			2.19E-02	DUSP1,FOS,YBX3
miR-4722-3p (and other miRNAs w/seed CCUGCCA)	mature microRNA			2.19E-02	DCAF16,NUP43,PHAX
EPHB1	kinase			2.22E-02	FOS
Pde	group			2.22E-02	FOS
Ck2	complex			2.22E-02	FOS
DGCR8	enzyme			2.22E-02	FOS
ANKRD17	other			2.22E-02	HDC
MEMO1	other			2.22E-02	FOS
HSPA1A/HSPA1B	other			2.22E-02	FOS
NCKAP1L	other			2.22E-02	SLC4A1
WHSC1	enzyme			2.22E-02	FOS
PLCG1	enzyme			2.22E-02	FOS
SLC18A2	transporter			2.22E-02	SNCA
CST3	other			2.22E-02	FOS
CDK5R1	kinase			2.22E-02	FOS
AGRP	other			2.22E-02	FOS
PIAS2	transcription regulator			2.22E-02	FOS
CHRM3	G-protein coupled receptor			2.22E-02	FOS
NPY1R	G-protein coupled receptor			2.22E-02	FOS
HOXB5	transcription regulator			2.22E-02	PLAUR
PIAS3	transcription regulator			2.22E-02	FTH1
GNA13	enzyme			2.22E-02	FOS
HNRNPD	transcription regulator			2.22E-02	FOS
CAMK2A	kinase			2.22E-02	FOS
BCR (complex)	complex			2.34E-02	FOS,HSH2D
SOCS1	other			2.34E-02	DUSP1,FOS
PI3K (complex)	complex			2.38E-02	ADIPOR1,DUSP1,FOS
Rac	group			2.46E-02	FOS
Integrin	complex			2.46E-02	FOS
trypsin	group			2.46E-02	FOS
Shc	group			2.46E-02	FOS
MXD1	transcription regulator			2.46E-02	ODC1
ITCH	enzyme			2.46E-02	FOS
miR-338-5p (miRNAs w/seed ACAAUAU)	mature microRNA			2.46E-02	HEMGN
DRD1	G-protein coupled receptor			2.46E-02	FOS
ETV6	transcription regulator			2.46E-02	ALAS2
RANBP9	other			2.46E-02	FOS
AFP	transporter			2.46E-02	FOS
NOS1	enzyme			2.46E-02	FOS
IL2RB	transmembrane receptor			2.46E-02	FOS
WAS	other			2.46E-02	CCR4
PTPN22	phosphatase			2.46E-02	FOS
ELK3	transcription regulator			2.46E-02	FOS
TFF3	other			2.46E-02	FOS
EGFR	kinase			2.58E-02	DUSP1,FOS,HDC
miR-4802-3p (and other miRNAs w/seed ACAUGGA)	mature microRNA			2.62E-02	DOPEY2,FOS
IRF4	transcription regulator			2.67E-02	PLAUR,YBX1
RARA	ligand-dependent nuclear receptor			2.67E-02	DUSP1,FOS
Agtr1b	G-protein coupled receptor			2.71E-02	FOS
Nos	group			2.71E-02	FOS
Fgfr	group			2.71E-02	FOS
Ifna	other			2.71E-02	FOS
Collagen Alpha1	group			2.71E-02	PLAUR
SLC4A1	transporter			2.71E-02	GYPB
CHRM1	G-protein coupled receptor			2.71E-02	FOS
CSK	kinase			2.71E-02	FOS
GCGR	G-protein coupled receptor			2.71E-02	DUSP1
RLN2	other			2.71E-02	FOS
ELK4	transcription regulator			2.71E-02	FOS
CRY2	enzyme			2.71E-02	FOS
GAL	other			2.71E-02	FOS
MAPK10	kinase			2.71E-02	FOS
PDCD4	other			2.71E-02	YBX1
APEX1	enzyme			2.71E-02	FTH1
CRY1	enzyme			2.71E-02	FOS
IL16	cytokine			2.71E-02	FOS
TCR	complex			2.71E-02	CCR4,FOS,ODC1
RET	kinase			2.77E-02	FOS,PLAUR
Histone h4	group			2.87E-02	AHSP,FOS
FGF1	growth factor			2.92E-02	FOS,ODC1
SP1	transcription regulator			2.92E-02	ALAS2,FOS,HDC,PLAUR
YBX2	translation regulator			2.95E-02	YBX3
APOA4	transporter			2.95E-02	FOS
NOD1	other			2.95E-02	DUSP1
ZNF148	transcription regulator			2.95E-02	ODC1
TRPV1	ion channel			2.95E-02	FOS
MIR101	group			2.95E-02	DUSP1
CRKL	kinase			2.95E-02	HDC
TRPC1	ion channel			2.95E-02	SNCA
PDGFRA	kinase			2.95E-02	FOS
PRKAR2B	kinase			2.95E-02	FOS
PTGFR	G-protein coupled receptor			2.95E-02	FOS
PTGER1	G-protein coupled receptor			2.95E-02	FOS
EDNRA	transmembrane receptor			2.95E-02	FOS
ZFPM1	transcription regulator			2.95E-02	HBD
BACH2	transcription regulator			2.95E-02	CCR4
Ins1	other			2.99E-02	ADIPOR1,FOS,ODC1
miR-4634 (miRNAs w/seed GGCGCGA)	mature microRNA			3.07E-02	DCAF16,PLIN5
ADORA2A	G-protein coupled receptor			3.07E-02	DUSP1,FOS
miR-922 (miRNAs w/seed CAGCAGA)	mature microRNA			3.12E-02	DCAF16,RNF213
RBPJ	other			3.12E-02	DUSP1,FOS
CSF2RB	transmembrane receptor			3.19E-02	FOS
cyclooxygenase	group			3.19E-02	FOS
Gnas	other			3.19E-02	FOS
CCK	other			3.19E-02	FOS
GIP	other			3.19E-02	FOS
GDF15	growth factor			3.19E-02	PLAUR
miR-548d-3p (and other miRNAs w/seed AAAAACC)	mature microRNA			3.19E-02	YBX1
GHRHR	G-protein coupled receptor			3.19E-02	FOS
CSF2RA	transmembrane receptor			3.19E-02	FOS
PER2	transcription regulator			3.19E-02	ALAS2
BDKRB2	G-protein coupled receptor			3.19E-02	SNCA
LAMC1	other			3.19E-02	MYL4
GTF2I	transcription regulator			3.19E-02	FOS
IL11RA	transmembrane receptor			3.19E-02	FOS
miR-4284 (miRNAs w/seed GGCUCAC)	mature microRNA			3.22E-02	NUP43,PLIN5,RNF213
Pka	complex			3.23E-02	DUSP1,FOS
ADIPOQ	other			3.33E-02	DUSP1,FOS
P38 MAPK	group			3.43E-02	DUSP1,FOS,PLAUR
IL10	cytokine			3.43E-02	CCR4,DUSP1,FOS
Endothelin	group			3.43E-02	FOS
ADRBK1	kinase			3.43E-02	FOS
NTF4	growth factor			3.43E-02	FOS
S100B	other			3.43E-02	FOS
miR-4484 (miRNAs w/seed AAAGGCG)	mature microRNA			3.43E-02	YBX1
GNB2L1	enzyme			3.43E-02	FOS
S1PR2	G-protein coupled receptor			3.43E-02	FOS
SP2	transcription regulator			3.43E-02	FOS
KISS1R	G-protein coupled receptor			3.43E-02	FOS
NCOA6	other			3.43E-02	FOS
MST1R	kinase			3.43E-02	FOS
BAG1	other			3.43E-02	FOS
CFLAR	other			3.43E-02	FOS
IRS1	enzyme			3.44E-02	FOS,MYL4
SMARCA4	transcription regulator			3.64E-02	FOS,MYL4,PLAUR
miR-4291 (and other miRNAs w/seed UCAGCAG)	mature microRNA			3.66E-02	ARHGAP26,DCAF16
ADCY	group			3.67E-02	FOS
GC-GCR dimer	complex			3.67E-02	DUSP1
MAPK13	kinase			3.67E-02	FOS
GNAS	enzyme			3.67E-02	FOS
MC4R	G-protein coupled receptor			3.67E-02	FOS
MXI1	transcription regulator			3.67E-02	ODC1
WNT7A	cytokine			3.67E-02	PLAUR
ADRB3	G-protein coupled receptor			3.67E-02	FOS
TGFB1I1	transcription regulator			3.67E-02	FOS
AXIN1	other			3.67E-02	FOS
OGT	enzyme			3.67E-02	FOS
PTK2B	kinase			3.67E-02	FOS
PTGS2	enzyme			3.71E-02	DUSP1,FOS
CD28	transmembrane receptor			3.80E-02	CCR4,FOS,ODC1
IL3	cytokine			3.83E-02	FOS,ODC1,YBX1
miR-764 (miRNAs w/seed CAGGUGC)	mature microRNA			3.88E-02	GYPB,GYPE
NMDA Receptor	complex			3.91E-02	FOS
Pdgf Ab	complex			3.91E-02	FOS
Angiotensin II receptor type 1	group			3.91E-02	FOS
SKP2	other			3.91E-02	ODC1
FGFR4	kinase			3.91E-02	FOS
HTATIP2	transcription regulator			3.91E-02	FOS
IL2RA	transmembrane receptor			3.91E-02	FOS
GPER1	G-protein coupled receptor			3.91E-02	FOS
KISS1	other			3.91E-02	FOS
IL2RG	transmembrane receptor			3.91E-02	FOS
KCNIP3	transcription regulator			3.91E-02	FOS
miR-216a-5p (miRNAs w/seed AAUCUCA)	mature microRNA			3.93E-02	ARHGAP26,DCAF12,PHAX
INSR	kinase			3.93E-02	DUSP1,FOS,YBX1
miR-3943 (miRNAs w/seed AGCCCCC)	mature microRNA			3.96E-02	DCAF12,FAM212B,PIP4K2A
GATA3	transcription regulator			3.99E-02	CCR4,FOS
HIF1A	transcription regulator			4.06E-02	CD24,FOS,PLAUR
Ras homolog	group			4.15E-02	FOS
NADPH oxidase	complex			4.15E-02	FOS
MEIS1	other			4.15E-02	FOS
MAPK12	kinase			4.15E-02	FOS
VAV1	transcription regulator			4.15E-02	FOS
CTSB	peptidase			4.15E-02	PLAUR
ACVR1C	kinase			4.15E-02	FOS
VAV2	transcription regulator			4.15E-02	FOS
ADRB	group			4.22E-02	FOS,SRXN1
CREM	transcription regulator			4.22E-02	DUSP1,FOS
GATA4	transcription regulator			4.22E-02	FOS,MYL4
MAPK1	kinase			4.29E-02	DUSP1,FOS,HDC
MAPK9	kinase			4.34E-02	FOS,HDC
EDN3	other			4.39E-02	FOS
CASP8	peptidase			4.39E-02	FOS
ZBTB7A	transcription regulator			4.39E-02	FOS
MAP2K5	kinase			4.39E-02	FOS
PER1	other			4.39E-02	ALAS2
CITED2	transcription regulator			4.39E-02	DUSP1
NAB2	transcription regulator			4.39E-02	FOS
Cg	complex			4.46E-02	DUSP1,PLAUR,SRXN1
Ctbp	group			4.63E-02	PLAUR
ETS	group			4.63E-02	FOS
JUN/JUNB/JUND	group			4.63E-02	FOS
GHRH	other			4.63E-02	FOS
LRP6	transmembrane receptor			4.63E-02	FOS
ZFP36	transcription regulator			4.63E-02	FOS
UCN	other			4.63E-02	FOS
PTH1R	G-protein coupled receptor			4.63E-02	DUSP1
SMARCE1	transcription regulator			4.63E-02	FOS
PRMT1	enzyme			4.63E-02	FTH1
MNT	transcription regulator			4.63E-02	ODC1
CDX1	transcription regulator			4.63E-02	HDC
BACH1	transcription regulator			4.63E-02	FTH1
POU2F2	transcription regulator			4.63E-02	HIST2H2BE (includes others)
Collagen type IV	complex			4.87E-02	PLAUR
NFAT5	transcription regulator			4.87E-02	CD24
SOX4	transcription regulator			4.87E-02	FOS
FGF4	growth factor			4.87E-02	FOS
CXCL10	cytokine			4.87E-02	FOS
NTF3	growth factor			4.87E-02	FOS
REN	peptidase			4.87E-02	FOS
SKI	transcription regulator			4.87E-02	ODC1
TIMP1	cytokine			4.87E-02	PLAUR
PSEN1	peptidase			4.92E-02	DUSP1,FOS,SNCA

## Sheet: Sheet1
Upstream Regulator	Molecule Type	Predicted Activation State	Activation z-score	p-value of overlap	Target molecules in dataset
IL15	cytokine		-0.740	1.38E-05	CD160,CTSW,CX3CR1,GNLY,GZMH
CSF3	cytokine	Activated	2.000	1.58E-05	CX3CR1,FGFBP2,GNLY,GZMH
IL2	cytokine		-1.547	6.25E-05	CD160,CTSW,CX3CR1,CYTH4,GZMH
DMP1	other			5.29E-04	CTSW,CX3CR1
ARRDC3	other			1.01E-03	ADRB2
LPHN2	G-protein coupled receptor			1.01E-03	ADRB2
GNL3L	other			1.01E-03	ADRB2
GGN	other			1.01E-03	ADRB2
GGT7	enzyme			1.01E-03	ADRB2
TRPM7	kinase			1.01E-03	TRPM6
SNAPC5	transcription regulator			1.01E-03	ADRB2
SLC12A3	transporter			1.01E-03	TRPM6
FDPS	enzyme			1.01E-03	ADRB2
NPIPA1 (includes others)	other			1.01E-03	ADRB2
Rab5	group			2.01E-03	ADRB2
FBXO44	other			2.01E-03	ADRB2
TPPP3	other			2.01E-03	ADRB2
FOXP2	other			5.03E-03	HOPX
CAMKK2	kinase			5.03E-03	ADRB2
miR-4667-3p (miRNAs w/seed CCCUCCU)	mature microRNA			5.57E-03	ABI3,CYTH4,NBPF10 (includes others)
GZMB	other			6.03E-03	GZMH
RAB1A	enzyme			6.03E-03	ADRB2
PELP1	other			8.03E-03	ADRB2
miR-615-5p (and other miRNAs w/seed GGGGUCC)	mature microRNA			8.20E-03	ABI3,CYTH4,PLEKHF1
CD44	enzyme			9.83E-03	ADRB2,CX3CR1
TREM2	other			1.00E-02	CX3CR1
PRDM1	transcription regulator			1.28E-02	GNLY,GPR56
NHLH2	other			1.30E-02	ADRB2
miR-3065-3p (miRNAs w/seed CAGCACC)	mature microRNA			1.38E-02	CX3CR1,FGFBP2
NPFF	other			1.40E-02	ADRB2
SUV39H1	enzyme			1.40E-02	CYTH4
GC-GCR dimer	complex			1.50E-02	ADRB2
miR-556-3p (miRNAs w/seed UAUUACC)	mature microRNA			1.50E-02	ADRB2
ADRB3	G-protein coupled receptor			1.50E-02	ADRB2
miR-4514 (and other miRNAs w/seed CAGGCAG)	mature microRNA			1.67E-02	GPR56,NBPF10 (includes others)
FOXP1	other			1.70E-02	HOPX
Ctbp	group			1.90E-02	ADRB2
ETV1	transcription regulator			1.90E-02	ADRB2
LRP5	transmembrane receptor			1.90E-02	ADRB2
miR-888-5p (miRNAs w/seed ACUCAAA)	mature microRNA			2.00E-02	ADRB2
miR-3136-3p (and other miRNAs w/seed GGCCCAA)	mature microRNA			2.21E-02	CYTH4,HOPX
ARRB2	other			2.29E-02	ADRB2
FHIT	enzyme			2.29E-02	RHOC
ARRB1	other			2.29E-02	ADRB2
Lh	complex			2.39E-02	GNLY,GPR56
TMEM173	other			2.69E-02	HOPX
HOXA7	transcription regulator			2.69E-02	GPR56
PTX3	other			2.78E-02	CX3CR1
miR-4721 (and other miRNAs w/seed GAGGGCU)	mature microRNA			2.79E-02	CX3CR1,GPR56
let-7a-5p (and other miRNAs w/seed GAGGUAG)	mature microRNA		1.964	2.81E-02	ADRB2,CHD9,GPR56,TRPM6
HDL	complex			2.98E-02	CX3CR1
NFIB	transcription regulator			3.37E-02	PLEKHF1
miR-654-3p (and other miRNAs w/seed AUGUCUG)	mature microRNA			3.47E-02	NBPF10 (includes others)
NKX2-5	transcription regulator			3.57E-02	HOPX
miR-587 (miRNAs w/seed UUCCAUA)	mature microRNA			3.66E-02	TRPM6
ID3	transcription regulator			3.66E-02	GPR56
RETN	other			4.05E-02	CX3CR1
FOXC2	transcription regulator			4.15E-02	ADRB2
MTA1	transcription regulator			4.24E-02	ADRB2
IGFBP2	other			4.53E-02	CHD9
PPARG	ligand-dependent nuclear receptor			4.79E-02	ADRB2,SLC27A3
miR-3131 (and other miRNAs w/seed CGAGGAC)	mature microRNA			4.82E-02	CYTH4
NKX3-1	transcription regulator			4.82E-02	CX3CR1
miR-1265 (miRNAs w/seed AGGAUGU)	mature microRNA			4.92E-02	CHD9
NFATC1	transcription regulator			4.92E-02	CX3CR1
