# Supplementary material for: The effect of music performance on the transcriptome of professional musicians
Source: Sci Rep. 2015 Mar 25;5:9506. doi: 10.1038/srep09506 (PMC5380155; doi:10.1038/srep09506)
Supplement: Supplementary Information — Table S5 [file srep09506-s5.xls]

## Sheet: Sheet1
Music Performance	Pfenning et al. 2014
FAM212B	FAM211B
FAM212B	FAM217B
OSBP2	OSBPL1A
ANKRD44	ANKRD9
RNF213	RNF215
RNF213	RNF217
DUSP1	DUSP3
DUSP1	DUSP15
SLC4A5	SLC4A11
ZNF223	ZNF238
PPP2R3A	PPP2R4
PPP2R3A	PPP2R2B
PPP2R3A	PPP2R5C
FBXO7	FBXW8
FBXO7	FBXL20
NUP43	NUP62CL
MB21D1	MB21D2
ARHGAP26	ARHGAP6
SLC4A1	SLC4A11
FOS	FOSL2
SNCA	SNCA
ADRB2	ADRA2C
ADRB2	ADRA2A
GPR56	GPR22
GPR56	GPR98
GPR56	GPR52
GPR56	GPR37
GPR56	GPR37L1
GPR56	GPRC5B
CTSW	CTSB
CTSW	CTSD
TRPM6	TRPM2
PLEKHF1	PLEKHB2
CHD9	CHD5
CHD9	CHD4
